# Supplementary material for: Oxidative Catalytic Depolymerization of Lignin into Value-Added Monophenols by Carbon Nanotube-Supported Cu-Based Catalysts
Source: Molecules. 2024 Oct 8;29(19):4762. doi: 10.3390/molecules29194762 (PMC11478243; doi:10.3390/molecules29194762)
Supplement: Supplementary file 1 [file molecules-29-04762-s001.zip]

Archive with 1 entries (1 files):
- molecules-3225412-supplementary.pdf
